# Supplementary material for: Aryl hydrocarbon receptor antagonism before reperfusion attenuates cerebral ischaemia/reperfusion injury in rats
Source: Sci Rep. 2020 Sep 10;10:14906. doi: 10.1038/s41598-020-72023-5 (PMC7483549; doi:10.1038/s41598-020-72023-5)
Supplement: Supplementary file 1 — Supplementary information 1 [file 41598_2020_72023_MOESM1_ESM.xlsx]

## Sheet: ADC_IC
Group	Number	F/U	A(Ipsi.)	B(Contra.)	A/B		Group	Number	Baseline	Im	3h	8h	24h		Aver.
Sham	1	Basaline	0.6249	0.6313	0.989862		Sham	1	0.989862	1.01321	1.02567	1.03666	0.983309			Baseline	Im	3h	8h	24h
		Im	0.6442	0.6358	1.01321			2	1.01867	0.994977	0.960597	0.984924	0.991364		Sham	1.01786	1.01416	1.00419	1.00027	1.0079
		3h	0.6313	0.6155	1.02567			3	1.00878	1.05952	1.01579	0.954665	1.05463		Control	1.00805	0.723192	0.971715	0.856479	0.657446
		8h	0.639	0.6164	1.03666			4	1.00235	0.992707	1.00377	1.01227	1.01676		TMF10	1.00772	0.705878	0.994589	0.840222	0.851618
		24h	0.6186	0.6291	0.983309			5	1.04155	1.02603	1.00661	0.972254	1.01778		TMF50	1.00635	0.710569	0.974758	0.873979	0.837273
	2	Basaline	0.6601	0.648	1.01867			6	1.01361	1.01733	0.99904	1.03109	1.0039
		Im	0.6141	0.6172	0.994977			7	1.04403	1.01425	1.02349	1.00498	0.978432		SD
		3h	0.6241	0.6497	0.960597			8	1.02405	0.995249	0.998582	1.00533	1.01703			Baseline	Im	3h	8h	24h
		8h	0.5945	0.6036	0.984924			Aver.	1.01786	1.01416	1.00419	1.00027	1.0079		Sham	0.0185546	0.0220231	0.0204688	0.0281992	0.0245126
		24h	0.6199	0.6253	0.991364			SD	0.0185546	0.0220231	0.0204688	0.0281992	0.0245126		Control	0.00911326	0.0310379	0.075793	0.104966	0.091431
	3	Basaline	0.6547	0.649	1.00878										TMF10	0.0166306	0.039777	0.0389784	0.0620901	0.0458567
		Im	0.6533	0.6166	1.05952										TMF50	0.0111864	0.0354716	0.0349783	0.0589001	0.133532
		3h	0.6753	0.6648	1.01579		Group	Number	Baseline	Im	3h	8h	24h
		8h	0.6191	0.6485	0.954665		Control	1	1.01618	0.726325	0.977901	0.960024	0.677001
		24h	0.6235	0.5912	1.05463			2	1.00377	0.712764	1.01067	0.769183	0.641512
	4	Basaline	0.7236	0.7219	1.00235			3	1.01271	0.723865	0.971615	0.792628	0.605071
		Im	0.6125	0.617	0.992707			4	1.00869	0.743141	1.00235	1.0728	0.872077
		3h	0.6659	0.6634	1.00377			5	1.00212	0.75121	0.981741	0.820824	0.644554
		8h	0.6599	0.6519	1.01227			6	1.02287	0.670937	1.03798	0.79009	0.620495
		24h	0.6491	0.6384	1.01676			7	0.993659	0.692236	0.999844	0.820873	0.579331
	5	Basaline	0.6543	0.6282	1.04155			8	1.00444	0.765056	0.791618	0.825411	0.619526
		Im	0.6505	0.634	1.02603			Aver.	1.00805	0.723192	0.971715	0.856479	0.657446
		3h	0.6244	0.6203	1.00661			SD	0.00911326	0.0310379	0.075793	0.104966	0.091431
		8h	0.6027	0.6199	0.972254
		24h	0.6068	0.5962	1.01778
	6	Basaline	0.6479	0.6392	1.01361		Group	Number	Baseline	Im	3h	8h	24h
		Im	0.6163	0.6058	1.01733		TMFI10	1	1.01347	0.751697	1.01264	0.816904	0.883498
		3h	0.6246	0.6252	0.99904			2	0.989235	0.740728	1.00502	0.807576	0.825622
		8h	0.6501	0.6305	1.03109			3	1.00362	0.627016	0.97282	0.827006	0.894474
		24h	0.6433	0.6408	1.0039			4	0.996128	0.678397	0.982472	0.856366	0.875654
	7	Basaline	0.6449	0.6177	1.04403			5	1.04404	0.706841	1.06336	0.985158	0.855502
		Im	0.6263	0.6175	1.01425			6	0.998553	0.7095	0.986662	0.801389	0.852736
		3h	0.6449	0.6301	1.02349			7	1.01012	0.69983	1.00718	0.791118	0.874263
		8h	0.6452	0.642	1.00498			8	1.00662	0.733017	0.926556	0.836256	0.751198
		24h	0.6215	0.6352	0.978432			Aver.	1.00772	0.705878	0.994589	0.840222	0.851618
	8	Basaline	0.6685	0.6528	1.02405			SD	0.0166306	0.039777	0.0389784	0.0620901	0.0458567
		Im	0.6494	0.6525	0.995249
		3h	0.634	0.6349	0.998582
		8h	0.6222	0.6189	1.00533
		24h	0.6151	0.6048	1.01703
Control	1	Basaline	0.6908	0.6798	1.01618		Group	Number	Baseline	Im	3h	8h	24h
		Im	0.4947	0.6811	0.726325		TMFI50	1	1.01604	0.628691	0.969555	0.881052	0.889453
		3h	0.6328	0.6471	0.977901			2	0.988132	0.716629	0.96786	0.869462	0.967752
		8h	0.6316	0.6579	0.960024			3	1.01019	0.725586	0.908755	0.997968	0.864059
		24h	0.4389	0.6483	0.677001			4	1.0098	0.711561	1.00061	0.812236	0.624752
	2	Basaline	0.6651	0.6626	1.00377			5	1.01844	0.720879	0.965512	0.862375	0.890973
		Im	0.4417	0.6197	0.712764			6	0.991951	0.706043	1.02158	0.907309	0.979605
		3h	0.6443	0.6375	1.01067			7	1.0025	0.748858	0.958862	0.835153	0.647448
		8h	0.4952	0.6438	0.769183			8	1.01377	0.726306	1.00534	0.826276	0.834141
		24h	0.4191	0.6533	0.641512			Aver.	1.00635	0.710569	0.974758	0.873979	0.837273
	3	Basaline	0.6535	0.6453	1.01271			SD	0.0111864	0.0354716	0.0349783	0.0589001	0.133532
		Im	0.4577	0.6323	0.723865
		3h	0.6401	0.6588	0.971615
		8h	0.5118	0.6457	0.792628
		24h	0.3723	0.6153	0.605071
	4	Basaline	0.6851	0.6792	1.00869
		Im	0.4713	0.5042	0.934748
		3h	0.6405	0.639	1.00235
		8h	0.6882	0.6415	1.0728
		24h	0.5706	0.6543	0.872077
	5	Basaline	0.6613	0.6599	1.00212
		Im	0.4656	0.6198	0.75121
		3h	0.6237	0.6353	0.981741
		8h	0.4943	0.6022	0.820824
		24h	0.4042	0.6271	0.644554
	6	Basaline	0.6575	0.6428	1.02287
		Im	0.4347	0.6479	0.670937
		3h	0.6176	0.595	1.03798
		8h	0.5326	0.6741	0.79009
		24h	0.3839	0.6187	0.620495
	7	Basaline	0.6425	0.6466	0.993659
		Im	0.4449	0.6427	0.692236
		3h	0.6402	0.6403	0.999844
		8h	0.6017	0.733	0.820873
		24h	0.3896	0.6725	0.579331
	8	Basaline	0.701	0.6979	1.00444
		Im	0.4497	0.5878	0.765056
		3h	0.5402	0.6824	0.791618
		8h	0.547	0.6627	0.825411
		24h	0.3947	0.6371	0.619526
TMFI10	1	Basaline	0.6619	0.6531	1.01347
		Im	0.4762	0.6335	0.751697
		3h	0.6649	0.6566	1.01264
		8h	0.5403	0.6614	0.816904
		24h	0.5991	0.6781	0.883498
	2	Basaline	0.6892	0.6967	0.989235
		Im	0.4474	0.604	0.740728
		3h	0.6409	0.6377	1.00502
		8h	0.5351	0.6626	0.807576
		24h	0.5014	0.6073	0.825622
	3	Basaline	0.6923	0.6898	1.00362
		Im	0.4354	0.6944	0.627016
		3h	0.6371	0.6549	0.97282
		8h	0.5751	0.6954	0.827006
		24h	0.6086	0.6804	0.894474
	4	Basaline	0.6947	0.6974	0.996128
		Im	0.4453	0.6564	0.678397
		3h	0.6502	0.6618	0.982472
		8h	0.5509	0.6433	0.856366
		24h	0.6028	0.6884	0.875654
	5	Basaline	0.6638	0.6358	1.04404
		Im	0.4381	0.6198	0.706841
		3h	0.6847	0.6439	1.06336
		8h	0.6505	0.6603	0.985158
		24h	0.5808	0.6789	0.855502
	6	Basaline	0.69	0.691	0.998553
		Im	0.5019	0.7074	0.7095
		3h	0.6288	0.6373	0.986662
		8h	0.554	0.6913	0.801389
		24h	0.586	0.6872	0.852736
	7	Basaline	0.6587	0.6521	1.01012
		Im	0.4931	0.7046	0.69983
		3h	0.6451	0.6405	1.00718
		8h	0.5469	0.6913	0.791118
		24h	0.5931	0.6784	0.874263
	8	Basaline	0.6387	0.6345	1.00662
		Im	0.464	0.633	0.733017
		3h	0.6535	0.7053	0.926556
		8h	0.5628	0.673	0.836256
		24h	0.5018	0.668	0.751198
TMFI50	1	Basaline	0.6966	0.6856	1.01604
		Im	0.4045	0.6434	0.628691
		3h	0.6401	0.6602	0.969555
		8h	0.5459	0.6196	0.881052
		24h	0.5777	0.6495	0.889453
	2	Basaline	0.6411	0.6488	0.988132
		Im	0.4413	0.6158	0.716629
		3h	0.6354	0.6565	0.96786
		8h	0.5495	0.632	0.869462
		24h	0.6362	0.6574	0.967752
	3	Basaline	0.6842	0.6773	1.01019
		Im	0.477	0.6574	0.725586
		3h	0.6882	0.7573	0.908755
		8h	0.6386	0.6399	0.997968
		24h	0.5765	0.6672	0.864059
	4	Basaline	0.6695	0.663	1.0098
		Im	0.429	0.6029	0.711561
		3h	0.6615	0.6611	1.00061
		8h	0.5191	0.6391	0.812236
		24h	0.4094	0.6553	0.624752
	5	Basaline	0.7125	0.6996	1.01844
		Im	0.4592	0.637	0.720879
		3h	0.6243	0.6466	0.965512
		8h	0.5251	0.6089	0.862375
		24h	0.4797	0.5384	0.890973
	6	Basaline	0.6285	0.6336	0.991951
		Im	0.4907	0.695	0.706043
		3h	0.6297	0.6164	1.02158
		8h	0.5462	0.602	0.907309
		24h	0.6052	0.6178	0.979605
	7	Basaline	0.6417	0.6401	1.0025
		Im	0.4756	0.6351	0.748858
		3h	0.627	0.6539	0.958862
		8h	0.5583	0.6685	0.835153
		24h	0.4301	0.6643	0.647448
	8	Basaline	0.6845	0.6752	1.01377
		Im	0.4506	0.6204	0.726306
		3h	0.6217	0.6184	1.00534
		8h	0.5327	0.6447	0.826276
		24h	0.5336	0.6397	0.834141

## Sheet: ADC_PIR
Group	Number	F/U	A(Ipsi.)	B(Contra.)	A/B		Group	Number	Baseline	Im	3h	8h	24h		Aver.
Sham	1	Basaline	0.6229	0.6289	0.99046		Sham	1	0.99046	1.04674	1.01505	1.02555	1.01276			Baseline	Im	3h	8h	24h
		Im	0.6293	0.6012	1.04674			2	1.02708	0.977422	1.00688	0.995731	1.0546		Sham	1.00394	0.999934	1.01194	1.00651	1.01173
		3h	0.6136	0.6045	1.01505			3	0.988309	0.970145	0.984361	0.988652	1.02451		Control	1.00591	0.805461	0.982093	0.967624	0.860069
		8h	0.6102	0.595	1.02555			4	1.00168	0.987159	1.01676	0.970636	0.995672		TMF10	1.00579	0.773305	1.02374	0.985431	0.992382
		24h	0.6113	0.6036	1.01276			5	1.00548	0.987466	1.02597	0.971324	0.976348		TMF50	0.996058	0.863025	0.987444	0.9884	0.973529
	2	Basaline	0.6447	0.6277	1.02708			6	1.01349	1.02966	1.01101	1.04817	0.976094
		Im	0.6234	0.6378	0.977422			7	0.995864	1.04659	1.02323	1.0375	1.03212		SD
		3h	0.6441	0.6397	1.00688			8	1.00914	0.954295	1.01223	1.01453	1.02171			Baseline	Im	3h	8h	24h
		8h	0.6298	0.6325	0.995731			Aver.	1.00394	0.999934	1.01194	1.00651	1.01173		Sham	0.0128315	0.03595	0.0127849	0.0294774	0.027509
		24h	0.6297	0.5971	1.0546			SD	0.0128315	0.03595	0.0127849	0.0294774	0.027509		Control	0.0344301	0.105443	0.0490523	0.0464082	0.0984172
	3	Basaline	0.6509	0.6586	0.988309										TMF10	0.0292545	0.0895261	0.0332675	0.051475	0.039117
		Im	0.6369	0.6565	0.970145										TMF50	0.0244575	0.0779867	0.046654	0.0737812	0.13084
		3h	0.6672	0.6778	0.984361		Group	Number	Baseline	Im	3h	8h	24h
		8h	0.6447	0.6521	0.988652		Control	1	1.04245	0.809968	0.982387	0.96811	0.75295
		24h	0.6227	0.6078	1.02451			2	1.01794	0.682297	1.03717	0.992056	0.818023
	4	Basaline	0.7771	0.7758	1.00168			3	1.0254	0.798909	0.928298	0.913785	0.931963
		Im	0.6227	0.6308	0.987159			4	0.936299	1.00229	1.05773	0.962585	0.963987
		3h	0.6796	0.6684	1.01676			5	1.00502	0.757922	0.920635	0.886485	0.734894
		8h	0.6512	0.6709	0.970636			6	0.989419	0.915324	0.996099	1.02519	0.971626
		24h	0.6672	0.6701	0.995672			7	0.991507	0.721895	0.986927	0.997519	0.92564
	5	Basaline	0.6425	0.639	1.00548			8	1.03926	0.755075	0.947491	0.995267	0.781466
		Im	0.6145	0.6223	0.987466			Aver.	1.00591	0.805461	0.982093	0.967624	0.860069
		3h	0.5966	0.5815	1.02597			SD	0.0344301	0.105443	0.0490523	0.0464082	0.0984172
		8h	0.6131	0.6312	0.971324
		24h	0.5903	0.6046	0.976348
	6	Basaline	0.6613	0.6525	1.01349		Group	Number	Baseline	Im	3h	8h	24h
		Im	0.6249	0.6069	1.02966		TMFI10	1	0.986806	0.831936	0.97344	1.0098	1.00374
		3h	0.6427	0.6357	1.01101			2	0.991467	0.723836	0.998217	0.938624	1.06149
		8h	0.692	0.6602	1.04817			3	1.00232	0.646594	1.00097	0.972429	0.993017
		24h	0.6288	0.6442	0.976094			4	1.00858	0.676795	1.04779	0.886787	0.998748
	7	Basaline	0.6019	0.6044	0.995864			5	1.01977	0.742563	1.07463	1.02283	0.918854
		Im	0.629	0.601	1.04659			6	1.04402	0.894337	1.01945	0.998331	1.00059
		3h	0.6256	0.6114	1.02323			7	0.954345	0.863443	1.02236	1.00748	0.986115
		8h	0.6557	0.632	1.0375			8	1.03898	0.806938	1.05303	1.04718	0.976501
		24h	0.6619	0.6413	1.03212			Aver.	1.00579	0.773305	1.02374	0.985431	0.992382
	8	Basaline	0.6737	0.6676	1.00914			SD	0.0292545	0.0895261	0.0332675	0.051475	0.039117
		Im	0.6577	0.6892	0.954295
		3h	0.6455	0.6377	1.01223
		8h	0.6145	0.6057	1.01453
		24h	0.6306	0.6172	1.02171
Control	1	Basaline	0.6581	0.6313	1.04245
		Im	0.5119	0.632	0.809968		Group	Number	Baseline	Im	3h	8h	24h
		3h	0.647	0.6586	0.982387		TMFI50	1	0.975975	0.962152	0.952154	1.05108	0.984687
		8h	0.6193	0.6397	0.96811			2	0.9656	0.849269	1.03391	1.05524	1.02196
		24h	0.4785	0.6355	0.75295			3	1.03246	0.735828	0.956873	1.08912	0.997797
	2	Basaline	0.6525	0.641	1.01794			4	1.00638	0.760191	0.968951	0.884261	0.704122
		Im	0.4147	0.6078	0.682297			5	0.984246	0.88951	1.07055	0.922972	1.12298
		3h	0.6557	0.6322	1.03717			6	0.987228	0.918667	0.940502	1.00875	1.00375
		8h	0.6369	0.642	0.992056			7	0.986982	0.899365	0.96144	0.967152	0.874176
		24h	0.5156	0.6303	0.818023			8	1.02959	0.88922	1.01517	0.928624	1.07876
	3	Basaline	0.6781	0.6613	1.0254			Aver.	0.996058	0.863025	0.987444	0.9884	0.973529
		Im	0.5272	0.6599	0.798909			SD	0.0244575	0.0779867	0.046654	0.0737812	0.13084
		3h	0.6059	0.6527	0.928298
		8h	0.5893	0.6449	0.913785
		24h	0.5849	0.6276	0.931963
	4	Basaline	0.6335	0.6766	0.936299
		Im	0.6117	0.6103	1.00229
		3h	0.6614	0.6253	1.05773
		8h	0.6406	0.6655	0.962585
		24h	0.6103	0.6331	0.963987
	5	Basaline	0.6605	0.6572	1.00502
		Im	0.4712	0.6217	0.757922
		3h	0.6206	0.6741	0.920635
		8h	0.549	0.6193	0.886485
		24h	0.4269	0.5809	0.734894
	6	Basaline	0.6452	0.6521	0.989419
		Im	0.6194	0.6767	0.915324
		3h	0.6383	0.6408	0.996099
		8h	0.6309	0.6154	1.02519
		24h	0.6129	0.6589	0.930187
	7	Basaline	0.6771	0.6829	0.991507
		Im	0.454	0.6289	0.721895
		3h	0.6719	0.6808	0.986927
		8h	0.7236	0.7254	0.997519
		24h	0.5883	0.63556	0.92564
	8	Basaline	0.6883	0.6623	1.03926
		Im	0.4501	0.5961	0.755075
		3h	0.6514	0.6875	0.947491
		8h	0.6729	0.6761	0.995267
		24h	0.4967	0.6356	0.781466
TMFI10	1	Basaline	0.6133	0.6215	0.986806
		Im	0.5059	0.6081	0.831936
		3h	0.6597	0.6777	0.97344
		8h	0.6804	0.6738	1.0098
		24h	0.6437	0.6413	1.00374
	2	Basaline	0.6855	0.6914	0.991467
		Im	0.471	0.6507	0.723836
		3h	0.6158	0.6169	0.998217
		8h	0.5949	0.6338	0.938624
		24h	0.6232	0.5871	1.06149
	3	Basaline	0.7331	0.7314	1.00232
		Im	0.4091	0.6327	0.646594
		3h	0.6212	0.6206	1.00097
		8h	0.6525	0.671	0.972429
		24h	0.6684	0.6731	0.993017
	5	Basaline	0.67	0.6643	1.00858
		Im	0.4232	0.6253	0.676795
		3h	0.6336	0.6047	1.04779
		8h	0.5953	0.6713	0.886787
		24h	0.6383	0.6391	0.998748
	9	Basaline	0.6706	0.6576	1.01977
		Im	0.4618	0.6219	0.742563
		3h	0.671	0.6244	1.07463
		8h	0.6676	0.6527	1.02283
		24h	0.6126	0.6667	0.918854
	10	Basaline	0.683	0.6542	1.04402
		Im	0.6475	0.724	0.894337
		3h	0.6499	0.6375	1.01945
		8h	0.6581	0.6592	0.998331
		24h	0.6747	0.6743	1.00059
	17	Basaline	0.5832	0.6111	0.954345
		Im	0.6304	0.7301	0.863443
		3h	0.6538	0.6395	1.02236
		8h	0.6735	0.6685	1.00748
		24h	0.6747	0.6842	0.986115
	21	Basaline	0.693	0.667	1.03898
		Im	0.535	0.663	0.806938
		3h	0.6751	0.6411	1.05303
		8h	0.6324	0.60391	1.04718
		24h	0.6524	0.6681	0.976501
TMFI50	1	Basaline	0.6856	0.641	1.06958
		Im	0.633	0.6579	0.962152
		3h	0.6607	0.6939	0.952154
		8h	0.6791	0.6461	1.05108
		24h	0.6559	0.6661	0.984687
	2	Basaline	0.6756	0.6686	1.01047
		Im	0.5054	0.5951	0.849269
		3h	0.6463	0.6251	1.03391
		8h	0.6399	0.6064	1.05524
		24h	0.6701	0.6557	1.02196
	3	Basaline	0.6434	0.6038	1.06558
		Im	0.4699	0.6386	0.735828
		3h	0.71	0.742	0.956873
		8h	0.6978	0.6407	1.08912
		24h	0.6795	0.681	0.997797
	4	Basaline	0.6768	0.6427	1.05306
		Im	0.4606	0.6059	0.760191
		3h	0.6616	0.6828	0.968951
		8h	0.6242	0.7059	0.884261
		24h	0.4493	0.6381	0.704122
	5	Basaline	0.6885	0.6792	1.01369
		Im	0.5885	0.6616	0.88951
		3h	0.7284	0.6804	1.07055
		8h	0.6111	0.6621	0.922972
		24h	0.5771	0.5139	1.12298
	6	Basaline	0.6297	0.5872	1.07238
		Im	0.6122	0.6664	0.918667
		3h	0.6149	0.6538	0.940502
		8h	0.6455	0.6399	1.00875
		24h	0.6157	0.6134	1.00375
	7	Basaline	0.6217	0.6299	0.986982
		Im	0.6086	0.6767	0.899365
		3h	0.6383	0.6639	0.96144
		8h	0.6507	0.6728	0.967152
		24h	0.5704	0.6525	0.874176
	8	Basaline	0.6493	0.6015	1.07947
		Im	0.5675	0.6382	0.88922
		3h	0.6289	0.6195	1.01517
		8h	0.6362	0.6851	0.928624
		24h	0.6643	0.6158	1.07876

## Sheet: T2map_IC
Group	Number	F/U	A(Ipsi.)	B(Contra.)	A/B		Group	Number	Baseline	3h	8h	24h		Aver.
Sham	1	Baseline	51.416	51.101	1.00616		Sham	1	1.00616	0.996855	1.02444	0.99757			Baseline	3h	8h	24h
		3h	51.036	51.197	0.996855			2	1.00948	0.992809	0.991453	1.00279		Sham	1.00674	0.998681	0.999963	1.00428
		8h	51.883	50.645	1.02444			3	1.01875	0.987027	0.988838	1.00899		Control	1.00294	1.12897	1.23584	1.55764
		24h	50.895	51.019	0.99757			4	1.0115	1.02537	0.97432	1.02435		TMF10	1.01174	1.06299	1.11455	1.29026
	2	Baseline	50.799	50.322	1.00948			5	0.998941	0.999011	1.01925	1.00725		TMF50	1.01233	1.11015	1.2061	1.41652
		3h	50.115	50.478	0.992809			6	1.01994	1.00979	1.01643	1.00845
		8h	49.414	49.84	0.991453			7	0.997018	0.987394	0.981928	0.988031		SD
		24h	49.617	49.479	1.00279			8	0.992112	0.991191	1.00304	0.996842			Baseline	3h	8h	24h
	3	Baseline	51.501	50.553	1.01875			Aver.	1.00674	0.998681	0.999963	1.00428		Sham	0.0101303	0.0130545	0.0186363	0.0108087
		3h	50.822	51.49	0.987027			SD	0.0101303	0.0130545	0.0186363	0.0108087		Control	0.0138618	0.142029	0.210964	0.242657
		8h	50.673	51.245	0.988838									TMF10	0.0094768	0.0195937	0.0451139	0.109752
		24h	50.826	50.373	1.00899									TMF50	0.010727	0.201299	0.244752	0.268832
	4	Baseline	50.039	49.47	1.0115		Group	Number	Baseline	3h	8h	24h
		3h	50.119	48.879	1.02537		Control	1	1.01226	1.09082	1.16231	1.58774
		8h	49.512	50.817	0.97432			2	0.997803	1.0744	1.14836	1.67162
		24h	50.103	48.912	1.02435			3	1.00811	1.05827	1.13872	1.60197
	5	Baseline	50.935	50.989	0.998941			4	0.987469	1.40751	1.60163	1.4731
		3h	50.485	50.535	0.999011			5	0.993605	1.05776	1.14956	1.61849
		8h	50.818	49.858	1.01925			6	1.00097	1.083	1.09561	1.53796
		24h	51.567	51.196	1.00725			7	0.992646	0.976695	1.04924	1.05236
	6	Baseline	51.048	50.05	1.01994			8	1.03067	1.2833	1.54132	1.91788
		3h	51.461	50.962	1.00979			Aver.	1.00294	1.12897	1.23584	1.55764
		8h	51.347	50.517	1.01643			SD	0.0138618	0.142029	0.210964	0.242657
		24h	50.969	50.542	1.00845
	7	Baseline	50.826	50.978	0.997018
		3h	50.678	51.325	0.987394		Group	Number	Baseline	3h	8h	24h
		8h	50.477	51.406	0.981928		TMFI10	1	1.01647	1.05673	1.14996	1.39472
		24h	49.942	50.547	0.988031			2	1.01795	1.05201	1.14994	1.40073
	8	Baseline	50.187	50.586	0.992112			3	1.0099	1.07611	1.09529	1.26169
		3h	48.72	49.153	0.991191			4	1.02068	1.0563	1.16284	1.33288
		8h	50.157	50.005	1.00304			5	1.00884	1.05492	1.04422	1.2063
		24h	49.873	50.031	0.996842			6	1.00581	1.05223	1.06463	1.08002
Control	1	Baseline	50.712	50.098	1.01226			7	0.993014	1.04876	1.09839	1.2719
		3h	53.842	49.359	1.09082			8	1.02123	1.10689	1.15112	1.37382
		8h	58.514	50.343	1.16231			Aver.	1.01174	1.06299	1.11455	1.29026
		24h	79.233	49.903	1.58774			SD	0.0094768	0.0195937	0.0451139	0.109752
	5	Baseline	49.6312	49.7405	0.997803
		3h	52.2266	48.61	1.0744
		8h	56.3305	49.053	1.14836
		24h	81.3466	48.6632	1.67162
	7	Baseline	50.721	50.313	1.00811		Group	Number	Baseline	3h	8h	24h
		3h	53.287	50.353	1.05827		TMFI50	1	1.0058	1.0209	1.0933	1.3408
		8h	58.028	50.959	1.13872			2	1.01487	1.01942	1.099	1.21478
		24h	80.089	49.994	1.60197			3	1.00287	1.60708	1.8071	1.83971
	11	Baseline	49.88	50.513	0.987469			4	1.01125	1.03542	1.11295	1.62822
		3h	71.793	51.007	1.40751			5	1.00902	1.04506	1.15013	1.28323
		8h	81.353	50.794	1.60163			6	1.00824	1.0513	1.08191	0.985204
		24h	74.259	50.41	1.4731			7	1.03739	1.04023	1.13112	1.59185
	18	Baseline	50.344	50.668	0.993605			8	1.0092	1.06179	1.17329	1.44836
		3h	54.9	51.902	1.05776			Aver.	1.01233	1.11015	1.2061	1.41652
		8h	57.218	49.774	1.14956			SD	0.010727	0.201299	0.244752	0.268832
		24h	79.832	49.325	1.61849
	19	Baseline	49.729	49.681	1.00097
		3h	54.162	50.011	1.083
		8h	55.474	50.633	1.09561
		24h	78.422	50.991	1.53796
	21	Baseline	50.103	49.98	1.00246
		3h	54.361	51.014	1.06561
		8h	57.66	51.263	1.12479
		24h	81.167	50.904	1.59451
	23	Baseline	51.824	50.282	1.03067
		3h	64.079	49.933	1.2833
		8h	77.564	50.323	1.54132
		24h	93.79	48.903	1.91788
TMF10	1	Baseline	49.98	49.17	1.01647
		3h	51.918	49.131	1.05673
		8h	55.582	48.334	1.14996
		24h	68.817	49.341	1.39472
	2	Baseline	50.353	49.465	1.01795
		3h	53.222	50.591	1.05201
		8h	58.034	50.467	1.14994
		24h	70.272	50.168	1.40073
	3	Baseline	50.112	49.621	1.0099
		3h	53.06	49.307	1.07611
		8h	54.266	49.545	1.09529
		24h	62.533	49.563	1.26169
	5	Baseline	51.575	50.53	1.02068
		3h	54.111	51.227	1.0563
		8h	58.434	50.251	1.16284
		24h	67.853	50.907	1.33288
	9	Baseline	51.348	50.898	1.00884
		3h	53.553	50.765	1.05492
		8h	53.654	51.382	1.04422
		24h	58.624	48.598	1.2063
	10	Baseline	50.584	50.292	1.00581
		3h	52.738	50.12	1.05223
		8h	53.192	49.963	1.06463
		24h	53.03	49.101	1.08002
	17	Baseline	50.748	51.105	0.993014
		3h	52.352	49.918	1.04876
		8h	54.266	49.405	1.09839
		24h	62.238	48.933	1.2719
	17	Baseline	54.115	52.99	1.02123
		3h	54.066	48.845	1.10689
		8h	58.705	50.998	1.15112
		24h	65.472	47.657	1.37382
TMFI50	2	Baseline	50.33	50.04	1.0058
		3h	51.59	50.534	1.0209
		8h	54.218	49.591	1.0933
		24h	66.351	49.486	1.3408
	3	Baseline	50.521	49.781	1.01487
		3h	50.543	49.58	1.01942
		8h	53.072	48.291	1.099
		24h	59.307	48.821	1.21478
	4	Baseline	51.074	50.928	1.00287
		3h	81.945	50.99	1.60708
		8h	93.848	51.933	1.8071
		24h	93.038	50.572	1.83971
	14	Baseline	52.12	51.54	1.01125
		3h	50.926	49.184	1.03542
		8h	55.753	50.095	1.11295
		24h	79.27	48.685	1.62822
	16	Baseline	51.471	51.011	1.00902
		3h	52.828	50.55	1.04506
		8h	56.705	49.303	1.15013
		24h	64.191	50.023	1.28323
	20	Baseline	50.302	49.891	1.00824
		3h	52.669	50.099	1.0513
		8h	54.316	50.204	1.08191
		24h	49.207	49.946	0.985204
	21	Baseline	50.659	48.833	1.03739
		3h	53.425	51.359	1.04023
		8h	56.962	50.359	1.13112
		24h	79.828	50.148	1.59185
	23	Baseline	50.666	50.204	1.0092
		3h	53.308	50.206	1.06179
		8h	58.614	49.957	1.17329
		24h	71.472	49.347	1.44836

## Sheet: T2map_PIR
Group	Number	F/U	A(Ipsi.)	B(Contra.)	A/B		Group	Number	Baseline	3h	8h	24h		Aver.
Sham	1	Baseline	51.687	51.126	1.01097		Sham	1	1.01097	1.0151	0.991724	1.00848			Baseline	3h	8h	24h
		3h	52.43	51.65	1.0151			2	1.00067	1.01639	0.988767	1.00988		Sham	1.00575	1.01019	0.997071	1.00999
		8h	51.286	51.714	0.991724			3	0.996096	1.00533	1.0086	0.996901		Control	1.0041	1.02337	1.021	1.19972
		24h	51.346	50.914	1.00848			4	1.01763	1.00607	0.976711	1.02239		TMF10	0.999223	1.01424	1.00224	1.03934
	2	Baseline	50.829	50.795	1.00067			5	0.99953	1.01022	0.99875	1.00663		TMF50	1.00058	1.02846	1.01627	1.08334
		3h	50.6	49.784	1.01639			6	1.01498	1.0157	1.00486	1.00996
		8h	49.823	50.389	0.988767			7	1.00738	1.01179	1.00838	1.01774		SD
		24h	50.073	49.583	1.00988			8	0.998725	1.0009	0.998768	1.0079			Baseline	3h	8h	24h
	3	Baseline	50.259	50.456	0.996096			Aver.	1.00575	1.01019	0.997071	1.00999		Sham	0.00813599	0.00563814	0.0109508	0.00758682
		3h	50.588	50.32	1.00533			SD	0.00813599	0.00563814	0.0109508	0.00758682		Control	0.0129126	0.0186289	0.0347009	0.146507
		8h	50.409	49.979	1.0086									TMF10	0.00522508	0.0185164	0.0177015	0.0633784
		24h	49.538	49.692	0.996901									TMF50	0.0131309	0.0206502	0.0383096	0.141333
	4	Baseline	50.609	49.732	1.01763		Group	Number	Baseline	3h	8h	24h
		3h	50.215	49.912	1.00607		Control	1	1.00738	1.04655	1.03553	1.19127
		8h	50.117	51.312	0.976711			2	1.00014	1.02413	1.01085	1.43279
		24h	50.417	49.313	1.02239			3	0.993703	0.995729	0.992301	1.08299
	5	Baseline	51.014	51.038	0.99953			4	1.02351	1.04437	1.01478	1.05385
		3h	50.487	49.976	1.01022			5	1.00589	1.03421	1.09732	1.40404
		8h	50.344	50.407	0.99875			6	1.01986	0.999723	0.987709	1.11717
		24h	50.989	50.653	1.00663			7	0.997093	1.02132	1.00375	1.09119
	6	Baseline	51.099	50.345	1.01498			8	0.985253	1.02097	1.02579	1.22449
		3h	51.741	50.941	1.0157			Aver.	1.0041	1.02337	1.021	1.19972
		8h	51.25	51.002	1.00486			SD	0.0129126	0.0186289	0.0347009	0.146507
		24h	51.224	50.719	1.00996
	7	Baseline	51.337	50.961	1.00738
		3h	51.394	50.795	1.01179		Group	Number	Baseline	3h	8h	24h
		8h	51.242	50.816	1.00838		TMFI10	1	1.0002	0.991071	1.00457	1.02186
		24h	51.359	50.464	1.01774			2	0.9957	1.03178	1.02919	1.10372
	8	Baseline	50.145	50.209	0.998725			3	1.00054	1.0211	0.990494	0.998239
		3h	49.037	48.993	1.0009			4	0.988159	1.01112	1.0102	1.10646
		8h	50.282	50.344	0.998768			5	1.00531	1.04676	1.02375	1.12863
		24h	51.017	50.617	1.0079			6	1.00012	1.0133	0.985544	1.00686
Control	1	Baseline	51.495	51.118	1.00738			7	1.00098	0.999393	0.981653	0.978651
		3h	52.453	50.12	1.04655			8	1.00277	0.99941	0.99249	0.970329
		8h	52.491	50.69	1.03553			Aver.	0.999223	1.01424	1.00224	1.03934
		24h	59.753	50.159	1.19127			SD	0.00522508	0.0185164	0.0177015	0.0633784
	2	Baseline	49.008	49.001	1.00014
		3h	50.669	49.475	1.02413
		8h	49.287	48.758	1.01085
		24h	69.724	48.663	1.43279		Group	Number	Baseline	3h	8h	24h
	3	Baseline	50.022	50.339	0.993703		TMFI50	1	0.996532	1.00403	1.02932	1.00127
		3h	50.824	51.042	0.995729			2	0.988133	1.01888	0.989105	1.01621
		8h	50.139	50.528	0.992301			3	1.00359	1.05203	1.0833	1.01163
		24h	52.958	48.9	1.08299			4	0.994364	1.0242	1.00102	1.40995
	4	Baseline	51.595	50.41	1.02351			5	1.02817	1.05719	1.05819	1.10641
		3h	53.34	51.074	1.04437			6	1.00452	1.00485	0.970468	0.971123
		8h	50.816	50.076	1.01478			7	0.986267	1.04537	1.00973	1.11693
		24h	53.619	50.879	1.05385			8	1.00306	1.02113	0.989035	1.03317
	5	Baseline	50.397	50.102	1.00589			Aver.	1.00058	1.02846	1.01627	1.08334
		3h	52.79	51.044	1.03421			SD	0.0131309	0.0206502	0.0383096	0.141333
		8h	54.316	49.499	1.09732
		24h	78.816	49.013	1.60806
	6	Baseline	51.137	50.141	1.01986
		3h	50.599	50.613	0.999723
		8h	49.584	50.201	0.987709
		24h	55.912	50.048	1.11717
	7	Baseline	50.413	50.56	0.997093
		3h	52.982	51.876	1.02132
		8h	51.076	50.885	1.00375
		24h	53.775	49.281	1.09119
	8	Baseline	51.043	51.807	0.985253
		3h	51.753	50.69	1.02097
		8h	50.4004	49.1334	1.02579
		24h	60.535	49.437	1.22449
	1	Baseline	49.401	49.391	1.0002
		3h	49.615	50.062	0.991071
		8h	49.626	49.4	1.00457
		24h	50.757	49.671	1.02186
	2	Baseline	49.781	49.996	0.9957
		3h	52.633	51.012	1.03178
		8h	51.724	50.257	1.02919
		24h	54.824	49.672	1.10372
	3	Baseline	50.046	50.019	1.00054
		3h	50.481	49.438	1.0211
		8h	49.492	49.967	0.990494
		24h	49.329	49.416	0.998239
	4	Baseline	50.737	51.345	0.988159
		3h	52.379	51.803	1.01112
		8h	51.31	50.792	1.0102
		24h	55.717	50.356	1.10646
	5	Baseline	51.08	50.81	1.00531
		3h	54.172	51.752	1.04676
		8h	53.665	52.42	1.02375
		24h	55.858	49.492	1.12863
	6	Baseline	49.954	49.948	1.00012
		3h	51.418	50.743	1.0133
		8h	49.769	50.499	0.985544
		24h	49.618	49.28	1.00686
	7	Baseline	51.035	50.985	1.00098
		3h	51.009	51.04	0.999393
		8h	49.492	50.417	0.981653
		24h	49.003	50.072	0.978651
	8	Baseline	52.114	51.97	1.00277
		3h	52.539	52.57	0.99941
		8h	50.615	50.998	0.99249
		24h	50.003	51.532	0.970329
TMFI50	1	Baseline	50.577	50.753	0.996532
		3h	51.582	51.375	1.00403
		8h	51.046	49.592	1.02932
		24h	49.666	49.603	1.00127
	2	Baseline	49.627	50.223	0.988133
		3h	50.568	49.631	1.01888
		8h	48.663	49.199	0.989105
		24h	49.715	48.922	1.01621
	3	Baseline	51.206	51.023	1.00359
		3h	52.87	50.255	1.05203
		8h	57.558	53.132	1.0833
		24h	51.677	51.083	1.01163
	4	Baseline	51.695	51.988	0.994364
		3h	51.289	50.077	1.0242
		8h	49.935	49.884	1.00102
		24h	69.21	49.087	1.40995
	5	Baseline	51.531	50.119	1.02817
		3h	52.686	49.836	1.05719
		8h	52.72	49.821	1.05819
		24h	55.044	49.75	1.10641
	6	Baseline	50.412	50.185	1.00452
		3h	50.33	50.087	1.00485
		8h	49.786	51.301	0.970468
		24h	49.873	61.356	0.812846
	7	Baseline	49.698	50.39	0.986267
		3h	52.045	49.786	1.04537
		8h	50.537	50.05	1.00973
		24h	55.593	49.773	1.11693
	8	Baseline	50.746	50.591	1.00306
		3h	51.811	50.739	1.02113
		8h	49.521	50.07	0.989035
		24h	51.262	49.616	1.03317

## Sheet: T2WI_Infarct volume
Distance from bregma (mm)	Number	Control	TMFI10	TMFI50		Distance from bregma (mm)	-5									Total Infarct volume (%)					Aver.
-5	1	27.9476	0.15873	4.01662		Number	1	2	3	4	5	6	7	8		Control						-5	-4	-3	-2	-1	0	1	2
	2	24.1228	0.515464	0.758725		Control	27.9476	24.1228	24.2975	3.57143	28.6751	2.41546	6.28183	28.3414		Number	Contra	Ipsi.	Infarct volume (%)		Control	18.2066	25.2153	35.5512	48.2378	58.1906	65.2939	56.2927	37.5603
	3	24.2975	0.474684	9.3207		TMFI10	0.15873	0.515464	0.474684	0.471698	2.17729	1.50502	1.25196	0.823723		1	438.9	252.2	42.5382		TMF10	0.922321	1.9768	6.23445	16.8311	24.1897	25.0611	14.732	7.01204
	4	3.57143	0.471698	0.524476		TMFI50	4.01662	0.758725	9.3207	0.524476	1.72956	0.940439	5.6338	1.66389		2	453	226.2	50.0662		TMF50	3.07353	4.35908	12.1551	21.8839	34.6462	47.0788	37.8241	19.9733
	5	28.6751	2.17729	1.72956												3	431	228.8	46.9142
	6	2.41546	1.50502	0.940439												4	453.9	295	35.0077		SD
	7	6.28183	1.25196	5.6338												5	402.3	178.5	55.6301		Control	11.8625	12.0763	14.584	10.568	12.4359	7.19082	11.8699	17.4852
	8	28.3414	0.823723	1.66389												6	444.4	293.4	33.9784		TMF10	0.674528	1.99721	5.62232	6.046	7.28804	11.9476	15.291	8.03734
Aver.		18.2066	0.922321	3.07353												7	438.8	323.1	26.3674		TMF50	3.08616	3.38195	11.8071	13.1334	12.7672	15.7575	13.8263	11.5254
SD		11.8625	0.674528	3.08616												8	435.3	239.7	44.9345
																Aver.			41.9296
Distance from bregma (mm)	Number	Control	TMFI10	TMFI50		Distance from bregma (mm)	-4									SD			9.57282
-4	1	23.3974	0.155763	6.60622		Number	1	2	3	4	5	6	7	8
	2	30.8623	0.460123	0.15625		Control	23.3974	30.8623	30.4276	5.68012	36.5854	18.1677	14.5367	42.0647		TMF10
	3	30.4276	3.48485	10.1072		TMFI10	0.155763	0.460123	3.48485	0.46729	3.22086	1.85471	0.465116	5.70571		Number	Contra	Ipsi.	Infarct volume (%)
	4	5.68012	0.46729	3.51171		TMFI50	6.60622	0.15625	10.1072	3.51171	3.62319	0.446429	3.4375	6.98413		1	455.7	388.1	14.8343
	5	36.5854	3.22086	3.62319												2	457.6	371.2	18.8811
	6	18.1677	1.85471	0.446429												3	451.8	414.3	8.30013
	7	14.5367	0.465116	3.4375												4	447.351	387.7	13.3343
	8	42.0647	5.70571	6.98413												5	433.3	403.3	6.92361
Aver.		25.2153	1.9768	4.35908												6	439.4	399.9	8.98953
SD		12.0763	1.99721	3.38195												7	445.1	416.4	6.44799
																8	445.5	370	16.9473
Distance from bregma (mm)	Number	Control	TMFI10	TMFI50		Distance from bregma (mm)	-3									Aver.			11.8323
-3	1	46.5116	10.1852	2.4531		Number	1	2	3	4	5	6	7	8		SD			4.79226
	2	48.3283	3.78788	7.02028		Control	46.5116	48.3283	44.1128	20.6154	49.2308	30.9637	9.07643	35.5705
	3	44.1128	3.72093	26.9461		TMFI10	10.1852	3.78788	3.72093	1.89274	5.57377	18.5937	2.29358	3.82775		TMF50
	4	20.6154	1.89274	32.3484		TMFI50	2.4531	7.02028	26.9461	32.3484	6.50888	1.21766	16.3297	4.4164		Number	Contra	Ipsi.	Infarct volume (%)
	5	49.2308	5.57377	6.50888												1	502.7	422.9	15.8743
	6	30.9637	18.5937	1.21766												2	460.9	404.6	12.2152
	7	9.07643	2.29358	16.3297												3	462.4	327.4	29.1955
	8	35.5705	3.82775	4.4164												4	423.6	273.6	35.4108
Aver.		35.5512	6.23445	12.1551												5	474.5	384.9	18.883
SD		14.584	5.62232	11.8071												6	472.5	416.5	11.8519			Control	TMF10	TMF50
																7	458.4	324.3	29.2539		Aver.	41.9296	11.8323	21.6394
Distance from bregma (mm)	Number	Control	TMFI10	TMFI50		Distance from bregma (mm)	-2									8	455.5	362.44	20.4303		SD	9.57282	4.79226	8.71479
-2	1	48.8255	19.0252	13.9881		Number	1	2	3	4	5	6	7	8		Aver.			21.6394
	2	46.6448	19.0402	15.5172		Control	48.8255	46.6448	52.7875	56.5657	64.6209	41.1277	29.1118	46.2185		SD			8.71479
	3	52.7875	16.8026	40.6542		TMFI10	19.0252	19.0402	16.8026	26.2911	7.33333	11.9048	12.5407	21.7105
	4	56.5657	26.2911	32.5744		TMFI50	13.9881	15.5172	40.6542	32.5744	12.9231	6.41221	38.24	14.7619
	5	64.6209	7.33333	12.9231
	6	41.1277	11.9048	6.41221
	7	29.1118	12.5407	38.24
	8	46.2185	21.7105	14.7619
Aver.		48.2378	16.8311	21.8839
SD		10.568	6.046	13.1334
Distance from bregma (mm)	Number	Control	TMFI10	TMFI50		Distance from bregma (mm)	-1
-1	1	57.7861	28.8333	24.4628		Number	1	2	3	4	5	6	7	8
	2	77.9412	37.8109	25.6545		Control	57.7861	77.9412	65.3992	51.3228	67.8138	40.0716	45.1906	60
	3	65.3992	20.1724	36.6548		TMFI10	28.8333	37.8109	20.1724	21.2823	19.8895	17.5043	17.8131	30.212
	4	51.3228	21.2823	58.7452		TMFI50	24.4628	25.6545	36.6548	58.7452	23.3444	23.5786	43.4326	41.2969
	5	67.8138	19.8895	23.3444
	6	40.0716	17.5043	23.5786
	7	45.1906	17.8131	43.4326
	8	60	30.212	41.2969
Aver.		58.1906	24.1897	34.6462
SD		12.4359	7.28804	12.7672
Distance from bregma (mm)	Number	Control	TMFI10	TMFI50		Distance from bregma (mm)	0
0	1	63.0705	40.0749	32.1053		Number	1	2	3	4	5	6	7	8
	2	73.1755	42.9098	27.9026		Control	63.0705	73.1755	67.4374	53.876	75.8099	59.116	62.5969	67.2691
	3	67.4374	16.996	44.8598		TMFI10	40.0749	42.9098	16.996	27.1302	15.1822	13.4	14.0873	30.7087
	4	53.876	27.1302	73.7255		TMFI50	32.1053	27.9026	44.8598	73.7255	46.9945	36.2477	64.5008	50.2941
	5	75.8099	15.1822	46.9945
	6	59.116	13.4	36.2477
	7	62.5969	14.0873	64.5008
	8	67.2691	30.7087	50.2941
Aver.		65.2939	25.0611	47.0788
SD		7.19082	11.9476	15.7575
Distance from bregma (mm)	Number	Control	TMFI10	TMFI50		Distance from bregma (mm)	1
1	1	50	18.5996	35.3271		Number	1	2	3	4	5	6	7	8
	2	65.3017	31.2102	16.6667		Control	50	65.3017	65.8281	52.1921	74.0047	59.7826	40.8898	42.3423
	3	65.8281	1.91898	35.8566		TMFI10	18.5996	31.2102	1.91898	25.2677	0.47619	2.45536	0.453515	37.4745
	4	52.1921	25.2677	63.5535		TMFI50	35.3271	16.6667	35.8566	63.5535	41.5842	29.0258	47.8632	32.716
	5	74.0047	0.47619	41.5842
	6	59.7826	2.45536	29.0258
	7	40.8898	0.453515	47.8632
	8	42.3423	37.4745	32.716
Aver.		56.2927	14.732	37.8241
SD		11.8699	15.291	13.8263
Distance from bregma (mm)	Number	Control	TMFI10	TMFI50		Distance from bregma (mm)	2
2	1	27.6316	3.65854	18.9956		Number	1	5	7	4	5	6	7	8
	5	49.3766	24.3437	8.21918		Control	27.6316	49.3766	28.392	56.9048	59.2	29.9213	7.53769	41.519
	7	28.392	2.42131	36.8298		TMFI10	3.65854	24.3437	2.42131	9.2545	0.539084	1.51515	2.58398	11.7801
	4	56.9048	9.2545	31.2997		TMFI50	18.9956	8.21918	36.8298	31.2997	28.2759	3.31126	14.6119	18.2432
	5	59.2	0.539084	28.2759
	6	29.9213	1.51515	3.31126
	7	7.53769	2.58398	14.6119
	8	41.519	11.7801	18.2432
Aver.		37.5603	7.01204	19.9733
SD		17.4852	8.03734	11.5254

## Sheet: Sum of rADC_Immed.
			PIR			IC			AHR					Aver.
Group	Number	F/U	A(Ipsi.)	B(Contra.)	A/B	A(Ipsi.)	B(Contra.)	A/B	A(Ipsi.)	B(Contra.)	A/B	Sum of rADC			Im
Sham	1	Im	0.6293	0.6012	1.04674	0.6442	0.6358	1.01321	0.6191	0.6187	1.00065	3.0606		Sham	2.99039
	2	Im	0.6234	0.6378	0.977422	0.6141	0.6172	0.994977	0.6221	0.6169	1.00843	2.98083		Control	2.19647
	3	Im	0.6369	0.6565	0.970145	0.6533	0.6166	1.05952	0.613	0.6231	0.983791	3.01346		TMF10	2.20878
	4	Im	0.6227	0.6308	0.987159	0.6125	0.617	0.992707	0.6114	0.6437	0.949821	2.92969		TMF50	2.24746
	5	Im	0.6145	0.6223	0.987466	0.6505	0.634	1.02603	0.631	0.6541	0.964684	2.97818
	6	Im	0.6249	0.6069	1.02966	0.6163	0.6058	1.01733	0.613	0.67831	0.903717	2.95071		SD
	7	Im	0.629	0.601	1.04659	0.6263	0.6175	1.01425	0.61743	0.6105	1.01135	3.07219			Im
	8	Im	0.6577	0.6892	0.954295	0.6494	0.6525	0.995249	0.6206	0.6282	0.987902	2.93745		Sham	0.054058
Control	1	Im	0.5119	0.632	0.809968	0.4947	0.6811	0.726325	0.4652	0.6984	0.666094	2.20239		Control	0.0986073
	2	Im	0.4147	0.6078	0.682297	0.4417	0.6197	0.712764	0.4511	0.6722	0.67108	2.06614		TMF10	0.0967622
	3	Im	0.5272	0.6599	0.798909	0.4577	0.6323	0.723865	0.4732	0.72911	0.64901	2.17178		TMF50	0.049378
	4	Im	0.6117	0.6103	1.00229	0.4713	0.6342	0.743141	0.4193	0.7512	0.558174	2.30361
	5	Im	0.4712	0.6217	0.757922	0.4656	0.6198	0.75121	0.4762	0.6808	0.699471	2.2086
	6	Im	0.6194	0.6767	0.915324	0.4347	0.6479	0.670937	0.5835	0.7711	0.756711	2.34297
	7	Im	0.454	0.6289	0.721895	0.4449	0.6427	0.692236	0.4313	0.6621	0.651412	2.06554
	8	Im	0.4501	0.5961	0.755075	0.4497	0.5878	0.765056	0.431	0.6241	0.690594	2.21073
TMFI10	1	Im	0.5059	0.6081	0.831936	0.4762	0.6335	0.751697	0.4661	0.6742	0.691338	2.27497
	2	Im	0.471	0.6507	0.723836	0.4474	0.604	0.740728	0.4471	0.6411	0.697395	2.16196
	3	Im	0.4091	0.6327	0.646594	0.4354	0.6944	0.627016	0.5674	0.7061	0.803569	2.07718
	4	Im	0.4232	0.6253	0.676795	0.4453	0.6564	0.678397	0.4887	0.6557	0.74531	2.1005
	5	Im	0.4618	0.6219	0.742563	0.4381	0.6198	0.706841	0.534	0.6632	0.805187	2.25459
	6	Im	0.6475	0.724	0.894337	0.5019	0.7074	0.7095	0.5452	0.7201	0.757117	2.36095
	7	Im	0.6304	0.7301	0.863443	0.4931	0.7046	0.69983	0.4038	0.6622	0.609786	2.17306
	8	Im	0.535	0.663	0.806938	0.464	0.633	0.733017	0.4971	0.6837	0.727073	2.26703
TMF50	1	Im	0.633	0.6579	0.962152	0.4045	0.6434	0.628691	0.4665	0.6841	0.681918	2.27276
	2	Im	0.5054	0.5951	0.849269	0.4413	0.6158	0.716629	0.4995	0.7022	0.711336	2.27723
	3	Im	0.4699	0.6386	0.735828	0.477	0.6574	0.725586	0.4593	0.6663	0.689329	2.15074
	4	Im	0.4606	0.6059	0.760191	0.429	0.6029	0.711561	0.4592	0.6022	0.762537	2.23429
	5	Im	0.5885	0.6616	0.88951	0.4592	0.637	0.720879	0.4597	0.7131	0.64465	2.25504
	6	Im	0.6122	0.6664	0.918667	0.4907	0.695	0.706043	0.4592	0.7911	0.580458	2.20517
	7	Im	0.6086	0.6767	0.899365	0.4756	0.6351	0.748858	0.4599	0.7241	0.635133	2.28336
	8	Im	0.5675	0.6382	0.88922	0.4506	0.6204	0.726306	0.459	0.6695	0.685586	2.30111

## Sheet: Apoptosis rate
Group	Number	Region	Total cells	Brown cells	Apoptosis(%)	Average		Group	IC	PIR			Aver.		SD
Control	1	Core(1)	667	534	80.06	75.6558		Control	75.6558	72.0626		Group	IC	PIR	IC	PIR
		Core(2)	2099	1425	67.8895				81.449	77.1702		Control	78.8771	75.0537	2.39935	2.26867
		Core(3)	2383	1883	79.018				79.0165	76.3943		TMF10	58.8987	54.9966	10.496	6.34857
		Peri(1)	819	562	68.6203	72.0626			79.3869	74.5875		TMFI50	78.8502	62.0638	15.0966	6.37401
		Peri(2)	863	667	77.2885			TMF10	67.2048	49.032
		Peri(3)	609	428	70.2791				55.1289	59.0278
	2	Core(1)	597	432	72.3618	81.449			45.7447	61.7605
		Core(2)	536	411	76.6791				67.5164	50.166
		Core(3)	490	467	95.3061			TMF50	73.5058	62.0853
		Peri(1)	705	595	84.3972	77.1702			59.961	57.9618
		Peri(2)	992	690	69.5565				92.503	57.1493
		Peri(3)	1007	781	77.5571				89.4311	71.0586
	3	Core(1)	395	380	96.2025	79.0165
		Core(2)	765	465	60.7843
		Core(3)	958	767	80.0626
		Peri(1)	1665	1224	73.5135	76.3943
		Peri(2)	1411	1196	84.7626
		Peri(3)	1533	1087	70.9067
	4	Core(1)	2793	2143	76.7275	79.3869
		Core(2)	3518	2992	85.0483
		Core(3)	2816	2151	76.3849
		Peri(1)	3319	2133	64.2663	74.5875
		Peri(2)	2384	1991	83.5151
		Peri(3)	4026	3059	75.9811
TMF10	1	Core(1)	4169	3063	73.4709	67.2048
		Core(2)	2382	1378	57.8505
		Core(3)	2252	1583	70.2931
		Peri(1)	1839	1001	54.4318	49.032
		Peri(2)	2173	1077	49.5628
		Peri(3)	2457	1059	43.1013
	2	Core(1)	2309	1190	51.5375	55.1289
		Core(2)	1939	1272	65.6008
		Core(3)	3654	1763	48.2485
		Peri(1)	1678	1248	74.3743	59.0278
		Peri(2)	2314	1456	62.9213
		Peri(3)	2546	1013	39.7879
	3	Core(1)	3782	1664	43.9979	45.7447
		Core(2)	1646	986	59.9028
		Core(3)	2721	907	33.3333
		Peri(1)	2768	1415	51.1199	61.7605
		Peri(2)	2706	1631	60.2735
		Peri(3)	2271	1678	73.8882
	4	Core(1)	1101	665	60.3996	67.5164
		Core(2)	1317	1062	80.6378
		Core(3)	860	529	61.5116
		Peri(1)	1841	741	40.2499	50.166
		Peri(2)	994	415	41.7505
		Peri(3)	619	424	68.4976
TMF50	1	Core(1)	2239	1218	54.3993	73.5058
		Core(2)	2372	1712	72.1754
		Core(3)	2790	2621	93.9427
		Peri(1)	2855	1296	45.394	62.0853
		Peri(2)	1670	1028	61.5569
		Peri(3)	1928	1529	79.305
	2	Core(1)	1029	716	69.5821	59.961
		Core(2)	2065	1613	78.1114
		Core(3)	612	197	32.1895
		Peri(1)	685	470	68.6131	57.9618
		Peri(2)	713	397	55.6802
		Peri(3)	613	304	49.5922
	3	Core(1)	2958	2563	86.6464	92.503
		Core(2)	4324	4123	95.3515
		Core(3)	4656	4447	95.5112
		Peri(1)	2215	1075	48.5327	57.1493
		Peri(2)	1653	930	56.2613
		Peri(3)	2612	1741	66.6539
	4	Core(1)	1437	1324	92.1364	89.4311
		Core(2)	3565	3135	87.9383
		Core(3)	3862	3407	88.2185
		Peri(1)	3213	1699	52.8789	71.0586
		Peri(2)	2874	2341	81.4544
		Peri(3)	4008	3160	78.8423

## Sheet: AhR IF
Group	Site	Cell number	Intensity			Control	TMF10	TMF50			Average	SD
Control_1	Cyto+Nuc	1	177323			1.17566	0.619488	0.587163		Control	1.29215	0.198142
		2	266554			1.31128	0.50093	0.820243		TMF10	0.572444	0.0448154
		3	293918			1.60386	0.598942	0.517459		TMF50	0.791464	0.282719
		4	169643			1.0778	0.570415	1.24099
		5	114849		Average	1.29215	0.572444	0.791464
		6	424455		SD	0.198142	0.0448154	0.282719
		7	206607
		8	154182
		9	109155
		10	400706
		11	208012
		12	169377
	Nuclear	1	126965
		2	155113
		3	119657
		4	98404.5
		5	75222.7
		6	127912
		7	78052.6
		8	87805.1
		9	57514.5
		10	189684
		11	106756
		12	75288.6
	Cytosol	1	50358.3
		2	111441
		3	174261
		4	71238.4
		5	39626.5
		6	296542
		7	128554
		8	66376.5
		9	51640.6
		10	211022
		11	101256
		12	94088.8
	Nuc/Cyto	1	2.52123
		2	1.39189
		3	0.686654
		4	1.38134
		5	1.89829
		6	0.431345
		7	0.607158
		8	1.32283
		9	1.11375
		10	0.898886
		11	1.05432
		12	0.800187
	Average of Nuclear/Cytosol		1.17566
Control_2	Cyto+Nuc	1	245124
		2	358241
		3	252062
		4	284966
		5	274005
		6	204367
		7	250299
		8	372968
		9	200802
		10	507746
		11	328706
		12	472850
	Nuclear	1	102715
		2	190195
		3	145217
		4	156583
		5	151939
		6	167585
		7	120143
		8	188845
		9	123214
		10	238411
		11	103153
		12	181578
	Cytosol	1	142409
		2	168046
		3	106845
		4	128383
		5	122067
		6	36782.1
		7	130156
		8	184123
		9	77588.2
		10	269335
		11	225554
		12	291273
	Nuc/Cyto	1	0.721267
		2	1.1318
		3	1.35914
		4	1.21965
		5	1.24471
		6	4.55617
		7	0.923064
		8	1.02565
		9	1.58805
		10	0.885183
		11	0.45733
		12	0.623394
Average of Nuclear/Cytosol			1.31128
Control_3	Cyto+Nuc	1	169679
		2	164636
		3	351092
		4	393094
		5	445301
		6	401334
		7	436131
		8	183267
		9	115920
		10	178606
		11	208677
		12	147038
	Nuclear	1	109255
		2	65506.8
		3	256735
		4	268346
		5	298047
		6	227582
		7	227129
		8	112471
		9	59845.5
		10	69092.7
		11	80772.5
		12	114838
	Cytosol	1	60423.8
		2	99129.1
		3	94356.6
		4	124748
		5	147254
		6	173752
		7	209003
		8	70795.7
		9	56074.4
		10	109514
		11	127904
		12	32200.1
	Nuc/Cyto	1	1.80815
		2	0.660824
		3	2.72091
		4	2.1511
		5	2.02403
		6	1.30981
		7	1.08673
		8	1.58867
		9	1.06725
		10	0.630904
		11	0.631508
		12	3.5664
Average of Nuclear/Cytosol			1.60386
Control_4	Cyto+Nuc	1	242716
		2	266002
		3	199800
		4	426332
		5	616635
		6	483985
		7	391635
		8	464854
		9	507532
		10	259026
		11	281410
		12	267970
	Nuclear	1	121512
		2	109057
		3	149475
		4	157193
		5	268624
		6	239655
		7	159149
		8	174512
		9	260590
		10	132046
		11	181267
		12	113815
	Cytosol	1	121204
		2	156945
		3	50324.3
		4	269139
		5	348011
		6	244330
		7	232486
		8	290342
		9	246942
		10	126979
		11	100143
		12	154156
	Nuc/Cyto	1	1.00255
		2	0.694871
		3	2.97024
		4	0.584058
		5	0.771882
		6	0.980864
		7	0.684555
		8	0.601056
		9	1.05527
		10	1.0399
		11	1.81009
		12	0.738311
Average of Nuclear/Cytosol			1.0778
TMFI10_1	Cyto+Nuc	1	396746
		2	262551
		3	192935
		4	595251
		5	183644
		6	289688
		7	283684
		8	279674
		9	242822
		10	153282
		11	213114
		12	173903
	Nuclear	1	105313
		2	75531
		3	88142
		4	172163
		5	77775
		6	109625
		7	111851
		8	93977
		9	99550
		10	79579
		11	68995
		12	69573
	Cytosol	1	291433
		2	187020
		3	104793
		4	423088
		5	105869
		6	180063
		7	171833
		8	185697
		9	143272
		10	73703
		11	144119
		12	104330
	Nuc/Cyto	1	0.361363
		2	0.403866
		3	0.841106
		4	0.40692
		5	0.734634
		6	0.608815
		7	0.650928
		8	0.506077
		9	0.694832
		10	1.07973
		11	0.478737
		12	0.666855
Average of Nuclear/Cytosol			0.619488
TMFI10_2	Cyto+Nuc	1	129120
		2	174476
		3	306668
		4	254245
		5	283148
		6	203500
		7	355295
		8	190844
		9	314506
		10	235175
		11	205898
		12	257402
	Nuclear	1	51609
		2	64772
		3	86154
		4	63172
		5	77258
		6	70961
		7	76667
		8	64997
		9	96045
		10	88151
		11	83025
		12	98159
	Cytosol	1	77511
		2	109704
		3	220514
		4	191073
		5	205890
		6	132539
		7	278628
		8	125847
		9	218461
		10	147024
		11	122873
		12	159243
	Nuc/Cyto	1	0.665829
		2	0.590425
		3	0.390696
		4	0.330617
		5	0.375239
		6	0.535397
		7	0.275159
		8	0.516476
		9	0.439644
		10	0.599568
		11	0.675698
		12	0.61641
Average of Nuclear/Cytosol			0.50093
TMFI10_3	Cyto+Nuc	1	194812
		2	272305
		3	329669
		4	202545
		5	353036
		6	194328
		7	191801
		8	281691
		9	386229
		10	338506
		11	349355
		12	208209
	Nuclear	1	50622
		2	98312
		3	155909
		4	90587
		5	132236
		6	63293
		7	91875
		8	114315
		9	112678
		10	110703
		11	92697
		12	79799.3
	Cytosol	1	144190
		2	173993
		3	173760
		4	111958
		5	220800
		6	131035
		7	99926
		8	167376
		9	273551
		10	227803
		11	256658
		12	128410
	Nuc/Cyto	1	0.351078
		2	0.565034
		3	0.897267
		4	0.809116
		5	0.598895
		6	0.483024
		7	0.91943
		8	0.682983
		9	0.411909
		10	0.485959
		11	0.361169
		12	0.621442
Average of Nuclear/Cytosol			0.598942
TMFI10_4	Cyto+Nuc	1	204945
		2	226990
		3	144760
		4	202149
		5	182723
		6	248752
		7	461884
		8	314128
		9	371954
		10	256352
		11	403782
		12	206485
	Nuclear	1	86057.5
		2	88225.6
		3	67442.4
		4	66161
		5	79367.9
		6	100609
		7	140357
		8	89985
		9	82620.2
		10	112219
		11	121755
		12	53038.2
	Cytosol	1	118887
		2	138764
		3	77317.4
		4	135988
		5	103355
		6	148143
		7	321527
		8	224143
		9	289334
		10	144133
		11	282027
		12	153447
	Nuc/Cyto	1	0.723858
		2	0.635794
		3	0.87228
		4	0.486519
		5	0.767914
		6	0.679133
		7	0.436533
		8	0.401461
		9	0.285553
		10	0.77858
		11	0.431714
		12	0.345645
Average of Nuclear/Cytosol			0.570415
TMFI50_1	Cyto+Nuc	1	168207
		2	293384
		3	158428
		4	193634
		5	175054
		6	169955
		7	221067
		8	199206
		9	197779
		10	196063
		11	190155
		12	190293
	Nuclear	1	90905.9
		2	126879
		3	66945.9
		4	50433.4
		5	51818.1
		6	50393.3
		7	106237
		8	64957.2
		9	62881.3
		10	59790.6
		11	62877.6
		12	51802.4
	Cytosol	1	77300.9
		2	166505
		3	91482
		4	143200
		5	123236
		6	119562
		7	114830
		8	134249
		9	134898
		10	136273
		11	127277
		12	138490
	Nuc/Cyto	1	1.176
		2	0.762011
		3	0.731793
		4	0.352189
		5	0.42048
		6	0.421483
		7	0.925171
		8	0.483858
		9	0.466141
		10	0.438757
		11	0.494021
		12	0.37405
Average of Nuclear/Cytosol			0.587163
TMFI50_2	Cyto+Nuc	1	252573
		2	255732
		3	164760
		4	139042
		5	271432
		6	591299
		7	300114
		8	136613
		9	154718
		10	285175
		11	480428
		12	483966
	Nuclear	1	142558
		2	112866
		3	87023.9
		4	68200.4
		5	125959
		6	243679
		7	148491
		8	40591.8
		9	83944.4
		10	69814.8
		11	188171
		12	172100
	Cytosol	1	110015
		2	142866
		3	77736.4
		4	70841.7
		5	145473
		6	347620
		7	151622
		8	96021
		9	70773.9
		10	215361
		11	292257
		12	311866
	Nuc/Cyto	1	1.29581
		2	0.790015
		3	1.11947
		4	0.962716
		5	0.865862
		6	0.700991
		7	0.979349
		8	0.422739
		9	1.18609
		10	0.324176
		11	0.643855
		12	0.551838
Average of Nuclear/Cytosol			0.820243
TMFI50_3	Cyto+Nuc	1	331942
		2	142552
		3	174100
		4	157340
		5	227618
		6	348998
		7	309088
		8	232624
		9	258176
		10	205500
		11	257352
		12	174602
	Nuclear	1	127682
		2	45508.4
		3	73629.5
		4	39793.9
		5	51671.5
		6	56283.8
		7	121892
		8	82828.9
		9	122826
		10	49295
		11	84116.4
		12	68487.5
	Cytosol	1	204260
		2	97043.5
		3	100470
		4	117546
		5	175946
		6	292714
		7	187196
		8	149795
		9	135350
		10	156205
		11	173236
		12	106115
	Nuc/Cyto	1	0.625097
		2	0.468949
		3	0.732847
		4	0.33854
		5	0.293678
		6	0.192282
		7	0.65115
		8	0.552948
		9	0.907471
		10	0.315579
		11	0.48556
		12	0.645408
Average of Nuclear/Cytosol			0.517459
TMFI50_4	Cyto+Nuc	1	146151
		2	283782
		3	177403
		4	230888
		5	417410
		6	299614
		7	208972
		8	244406
		9	658319
		10	273674
		11	278304
		12	191564
	Nuclear	1	93195
		2	166849
		3	96195.3
		4	175310
		5	188805
		6	154874
		7	140850
		8	117415
		9	228924
		10	117743
		11	128309
		12	48011.9
	Cytosol	1	52956
		2	116933
		3	81207.5
		4	55577.9
		5	228605
		6	144740
		7	68121.1
		8	126991
		9	429395
		10	155931
		11	149994
		12	143552
	Nuc/Cyto	1	1.75986
		2	1.42689
		3	1.18456
		4	3.15431
		5	0.825902
		6	1.07001
		7	2.06765
		8	0.924597
		9	0.533132
		10	0.755095
		11	0.855426
		12	0.334456
Average of Nuclear/Cytosol			1.24099

## Sheet: rCBF
Group	Number	Baseline	After ischemia	CBF reduction (%)		Group	Baseline		After ischemia		CBF reduction (%)
Sham	1	180	177	1.66667			Average	SD	Average	SD	Average	SD
	2	166	164	1.20482		Sham	167.125	7.60521	162	10.184	3.10848	3.00275
	3	171	164	4.09357		Control	168.5	15.2034	33.25	8.61477	80.1444	5.36559
	4	174	170	2.29885		TMF I10	161.625	12.8056	28.75	5.72588	81.9142	4.72283
	5	159	144	9.43396		TMF I50	167.875	11.655	28.375	5.09727	83.0791	2.94929
	6	167	166	0.598802
	7	162	154	4.93827
	8	158	157	0.632911
Control	1	175	30	82.8571
	2	187	28	85.0267
	3	158	43	72.7848
	4	168	33	80.3571
	5	188	46	75.5319
	6	150	39	74
	7	149	24	83.8926
	8	173	23	86.7052
TMF10	1	183	21	88.5246
	2	146	34	76.7123
	3	155	30	80.6452
	4	173	24	86.1272
	5	166	26	84.3373
	6	157	38	75.7962
	7	147	32	78.2313
	8	166	25	84.9398
TMF50	1	177	33	81.3559
	2	178	29	83.7079
	3	154	31	79.8701
	4	168	24	85.7143
	5	181	26	85.6354
	6	152	28	81.5789
	7	175	36	79.4286
	8	158	20	87.3418

## Sheet: NeuN
IC			PIR				Group	IC	PIR			Aver.		SD
Group	Number	NeuN + cells	Group	Number	NeuN + cells		Sham	67	60		Group	IC	PIR	IC	PIR
Sham	1	27	Normal	1	27			40	52		Sham	51.75	56	11.3248	4.08248
		19			13			52	53		Control	11.75	17.25	2.21736	7.80491
		21			20			48	59		TMF10	21.5	37.5	5.50757	6.65833
	2	10		2	21		Control	9	18		TMFI50	9.75	33.5	12.2304	10.6615
		13			18			14	18
		17			13			11	7
	3	19		3	24			13	26
		18			15		TMF10	24	41
		15			14			18	28
	4	11		4	16			16	43
		27			18			28	38
		10			25		TMF50	28	33
Control	1	2		1	2			4	44
		2			7			5	38
		5			9			2	19
	2	2		2	2
		2			8
		10			8
	3	4		3	4
		5			1
		2			2
	4	3		4	9
		2			7
		8			10
TMF10	1	8		1	17
		9			11
		7			13
	2	2		2	7
		7			15
		9			6
	3	7		3	14
		6			15
		3			14
	4	9		4	13
		11			17
		8			8
TMF50	1	8		1	14
		7			13
		13			6
	2	2		2	17
		1			9
		1			18
	3	2		3	12
		3			11
		0			15
	4	2		4	7
		0			3
		0			9

[truncated: 1 more sheets: Sheet1]
